# Supplementary material for: Single-cell eQTL mapping in yeast reveals a tradeoff between growth and reproduction
Source: eLife. 2025 Mar 12;13:RP95566. doi: 10.7554/eLife.95566 (PMC11903034; doi:10.7554/eLife.95566)
Supplement: Supplementary file 8. [file elife-95566-supp8.zip]

Archive with 1 entries (1 files):
- FileS8_VOR.tar.gz
